# Supplementary material for: Patient satisfaction with dialysis services provided across different providers in Saudi Arabia
Source: Front Nephrol. 2026 Jan 12;5:1691773. doi: 10.3389/fneph.2025.1691773 (PMC12832406; doi:10.3389/fneph.2025.1691773)
Supplement: Supplementary file 1 [file SupplementaryFile1.xlsx]

## Sheet: DIA-OU
										Standard Item
										GCC Recommended Item
										Custom Item
										Background / Routing Item
Client Number		31569			Client Name	Ministry of Health (MoH)
Dialysis (DIA) Survey Design Worksheet
#	Include	HL VAR	PG VAR	Domain (EN)		Survey Item (EN)		Response Scale (EN)		Type
1	Yes	q22	SURVEY	Basic Questions		Did you undergo dialysis during your last visit?		Yes No (END Survey)		Background
2	Yes	q1	FILLING	Basic Questions		Who is completing this survey		1 Patient 2 Parent/Guardian 4 Others		Background
3	Yes	q2	A4	Registration		Helpfulness of the receptionist		Rating		Standard
4	Yes	q3	A48	Registration		Ease of the registration process		Rating		Standard
5	Yes	q4	A7	Registration		Waiting time in registration		Rating		Standard
6	Yes	q5	A6	Registration		Comfort of the waiting area		Rating		Standard
7	Yes	q23	C6	Your Care		Medical staff's explanation of the dialysis procedure		Rating		Standard
8	Yes	q10	C339	Your Care		Medical staff provided opportunity to ask questions		Rating		Standard
9	Yes	q24	C8	Your Care		Your trust in the skill of the medical staff		Rating		Standard
10	Yes	q25	C7	Your Care		Staff's concern for your comfort		Rating		Standard
11	Yes	q26	E10	Your Care		Staff treated you with respect and dignity		Rating		Standard
12	Yes	q18	E102	Your Care		Response to concerns/complaints made during your visit		Rating		Standard
13	Yes	q8	C187	Dialysis		Staff's monitoring of your dialysis care		Rating		GCC Recommended
14	Yes	q9	C190	Dialysis		Staff's instructions on how to care for your dialysis access		Rating		GCC Recommended
15	Yes	q11	C224	Dialysis		Instructions about what to do in case of any complications related to dialysis at home		Rating		GCC Recommended
16	Yes	q12	ITMEDICS	Pharmacy		Did you receive your medications from the center’s pharmacy?		Yes No (Go to Next Section)		Routing
17	Yes	q13	E9	Pharmacy		Explanations provided by pharmacist about prescription(s)		Rating		Custom
18	Yes	q14	RX3	Pharmacy		Availability of prescribed medications		Rating		Custom
19	Yes	q15	E17	Pharmacy		Overall rating of the pharmacy services		Rating		Custom
20	Yes	q16	E1	Personal Issues		Our concern for your privacy		Rating		GCC Recommended
21	Yes	q7	D2	Personal Issues		Cleanliness of the facility		Rating		GCC Recommended
22	Yes	q19	E38	Overall Assessment		How well staff worked together to provide care		Rating		Standard
23	Yes	q20	E14	Overall Assessment		Overall rating of care received		Rating		GCC Recommended
24	Yes	q21	E4	Overall Assessment		Likelihood of your recommending our center to others		Rating		Standard
25	Yes	ADAA	ADAA	Overall Assessment		How satisfied are you with the healthcare experience at (Dialysis Centers)?		Extremely Satisfied Satisfied Moderate Not Satisfied Not Satisfied al All		Custom
26	Yes	HL_Disclaimer	HL_Disclaimer	Disclaimer		Would you like to share your contact information along the comments you gave with the hospital?		Yes No		Background
